# Supplementary material for: A case report of androgen receptor inhibitor therapy in recurrent high-grade serous ovarian cancer
Source: Oncotarget. 2020 Nov 17;11(46):4358–63. doi: 10.18632/oncotarget.27809 (PMC7679039; doi:10.18632/oncotarget.27809)
Supplement: Supplementary file 2 [file oncotarget-11-4358-s002.xlsx]

## Sheet: Differentially Expessed Genes
Supplementary Table 1: List of differentially expressed genes from targeted transcriptome analysis with log2FC > 2 and adjusted p-value < 0.05
Gene	log2FC	adj p-value
ALPL	10	1e-06
ALX3	10	1e-06
CA14	10	1e-06
CA9	10	1e-06
COL2A1	10	1e-06
CRABP1	10	1e-06
CST1	10	1e-06
DKK4	10	1e-06
EMID2	10	1e-06
FAM163B	10	1e-06
FAM5B	10	1e-06
FGF3	10	1e-06
GPHA2	10	1e-06
GSTM1	10	1e-06
HOXC11	10	1e-06
KREMEN2	10	1e-06
MUCL1	10	1e-06
MYBL2	10	1e-06
NOTUM	10	1e-06
PNMA3	10	1e-06
SEZ6L	10	1e-06
SHISA9	10	1e-06
TPX2	10	1e-06
PRND	9.88667	1e-06
HEY1	9.53623	1e-06
C19orf77	8.39069	1e-06
WNT5B	8.0142	1e-06
UBE2C	7.91284	1e-06
FGF17	7.89439	1e-06
CEL	7.81957	1e-06
DLX3	7.74163	1e-06
EDAR	7.69643	1e-06
TNNT1	7.67151	1e-06
KLHL25	7.52588	1e-06
PSAT1	7.44545	1e-06
METTL7B	7.40956	1e-06
SBK1	7.39887	1e-06
PAQR5	7.25959	1e-06
GLT25D2	7.1895	1e-06
KCNK15	7.17791	1e-06
HOXC10	7.04702	1e-06
PNCK	6.92792	1e-06
FGF19	6.86572	1e-06
WNT11	6.77607	1e-06
GAD1	6.70922	1e-06
LHX1	6.67565	1e-06
ADAMTSL2	6.62673	1e-06
RAB3B	6.59254	1e-06
MMP9	6.5643	1e-06
LGR6	6.4972	1e-06
WNT6	6.48302	1e-06
WIF1	6.44411	1e-06
MYH7B	6.40933	1e-06
COL22A1	6.34738	1e-06
NKD2	6.32002	1e-06
CBX2	6.2529	1e-06
HPN	6.19892	1e-06
FBXO2	6.16906	1e-06
BIRC5	6.11922	1e-06
GCA	6.07909	1e-06
GPR143	6.07271	1e-06
NKD1	6.07176	1e-06
HIST1H2AL	6.06543	1e-06
COL9A3	5.99102	1e-06
GPM6B	5.97749	1e-06
CDCA3	5.95351	1e-06
APOA1	5.93744	1e-06
WDR86-AS1	5.88827	1e-06
GYLTL1B	5.86747	1e-06
GATA5	5.86346	1e-06
EDN3	5.85799	1e-06
APCDD1	5.81237	1e-06
CDCA5	5.79749	1e-06
HIST1H3G	5.79526	1e-06
GNG4	5.78348	1e-06
TOX	5.75499	1e-06
MKRN3	5.57526	1e-06
SCG5	5.57116	1e-06
GPRC5B	5.50805	1e-06
PFKFB4	5.47679	1e-06
CLGN	5.44461	1e-06
ADCY7	5.37465	1e-06
KRT8	5.35375	1e-06
MANEAL	5.35018	1e-06
IHH	5.34351	1e-06
PAQR4	5.31303	1e-06
HUNK	5.30305	1e-06
SLC16A11	5.29512	1e-06
TSTD1	5.27362	1e-06
CTSL2	5.24213	1e-06
PDE6G	5.23279	1e-06
TYRO3	5.21881	1e-06
REEP4	5.2014	1e-06
CDH3	5.19795	1e-06
HIST1H3F	5.1754	1e-06
ANLN	5.15089	1e-06
CCNB2	5.1202	1e-06
CHGB	5.11791	1e-06
PPP1R1B	5.11429	1e-06
TRPV6	5.09619	1e-06
RBP1	5.06188	1e-06
CXCR4	4.99483	1e-06
KLK6	4.98999	1e-06
TTI1	4.97151	1e-06
NUSAP1	4.90488	1e-06
PNPLA4	4.89159	1e-06
HJURP	4.88299	1e-06
STC2	4.87322	1e-06
FLJ46906	4.83008	1e-06
ERVMER34-1	4.78297	1e-06
CENPF	4.77978	1e-06
RNF43	4.75659	1e-06
MGMT	4.74238	1e-06
CCND1	4.7325	1e-06
TYMS	4.71692	1e-06
TSPAN33	4.70994	1e-06
KCNG1	4.67441	1e-06
PSD4	4.67287	1e-06
SYT7	4.66954	1e-06
MATN3	4.66469	1e-06
EMID1	4.65899	1e-06
GJA4	4.64116	1e-06
ASCL1	4.63715	1e-06
DLGAP1-AS1	4.62692	1e-06
BAMBI	4.62268	1e-06
C16orf89	4.5869	1e-06
C1QC	4.57644	1e-06
LAMP5	4.57141	1e-06
LEF1	4.56812	1e-06
ETV4	4.56417	1e-06
GGH	4.52933	1e-06
FAM3B	4.5293	1e-06
PLEKHB1	4.49701	1e-06
MT3	4.49698	1e-06
HSD3B7	4.4968	1e-06
SNORA71A	4.46495	1e-06
SYK	4.4551	1e-06
MMP24	4.44011	1e-06
ASF1B	4.41256	1e-06
TERC	4.39951	1e-06
ACTR3B	4.3868	1e-06
ZP3	4.30951	1e-06
C2	4.30152	1e-06
C2orf15	4.27342	1e-06
IFI27	4.26547	1e-06
MSX2	4.25374	1e-06
HIST1H3B	4.25212	1e-06
TK1	4.20894	1e-06
MEX3A	4.20635	1e-06
PTP4A3	4.19332	1e-06
TREM2	4.19292	1e-06
HIST1H2AM	4.14375	1e-06
CKS2	4.14145	1e-06
ASTN1	4.1264	1e-06
SIX2	4.12579	1e-06
SLC39A4	4.12348	1e-06
MYCL1	4.11981	1e-06
HIST1H2BH	4.11832	1e-06
PRKCQ	4.09875	1e-06
OPN3	4.09203	1e-06
AK3	4.06968	1e-06
FAM83H	4.06064	1e-06
TGS1	4.04971	1e-06
SOX17	4.02984	1e-06
IRAK1	4.0252	1e-06
PRSS8	4.01122	1e-06
FAM86C2P	4.00576	1e-06
CHCHD6	4.00516	1e-06
FAM108C1	3.99896	1e-06
PNP	3.98534	1e-06
MZT2A	3.96839	1e-06
ZNF385A	3.96712	1e-06
SFN	3.9663	1e-06
SRSF2	3.94609	1e-06
DUSP23	3.93736	1e-06
FANCI	3.92732	1e-06
TMEM178B	3.92732	1e-06
SH2D2A	3.92468	1e-06
ARMC5	3.91871	1e-06
ERV3-1	3.91783	1e-06
GAL	3.91439	1e-06
PSPH	3.91391	1e-06
NPR3	3.90799	1e-06
ATP6V0E2	3.90323	1e-06
FOXN3-AS1	3.89802	1e-06
NOM1	3.89774	1e-06
TBRG4	3.89399	1e-06
MAD2L1	3.8902	1e-06
TM7SF2	3.88607	1e-06
YIPF2	3.88487	1e-06
C16orf88	3.88168	1e-06
SLC6A8	3.87589	1e-06
MFSD3	3.87482	1e-06
HIST1H3C	3.8701	1e-06
RHBDF2	3.86587	1e-06
KIAA1804	3.85429	1e-06
CHI3L1	3.84354	1e-06
SUSD3	3.81909	1e-06
CASZ1	3.81303	1e-06
TLCD1	3.8128	1e-06
NDUFB7	3.80347	1e-06
SERPINA11	3.79704	1e-06
DTD1	3.79088	1e-06
ISM1	3.79028	1e-06
REC8	3.78536	1e-06
ZNF689	3.77053	1e-06
CCDC94	3.7674	1e-06
SP5	3.73908	1e-06
TNFRSF12A	3.70914	1e-06
FAM84B	3.70632	1e-06
ORAI2	3.70409	1e-06
EPB49	3.70167	1e-06
RASL10B	3.70112	1e-06
TDGF1	3.68468	1e-06
MAFG-AS1	3.6816	1e-06
AEN	3.67547	1e-06
LRRC8D	3.67348	1e-06
KIAA1199	3.67166	1e-06
CLEC11A	3.67135	1e-06
SLCO2A1	3.65484	1e-06
KPNA2	3.63805	1e-06
SLC1A5	3.62441	1e-06
PLOD3	3.62277	1e-06
RIMS4	3.61985	1e-06
HIST1H2AJ	3.61527	1e-06
RORC	3.60697	1e-06
PDDC1	3.60462	1e-06
ASPHD1	3.59893	1e-06
SIX4	3.59525	1e-06
LSR	3.59214	1e-06
MYEF2	3.58701	1e-06
CDK5	3.57746	1e-06
RHBDD2	3.57438	1e-06
SHANK1	3.54735	1e-06
ALDH4A1	3.53554	1e-06
SPAG4	3.52972	1e-06
C9orf123	3.52604	1e-06
ACSF2	3.52144	1e-06
MCM4	3.51397	1e-06
CRABP2	3.50879	1e-06
MTHFS	3.50461	1e-06
TRAPPC6A	3.5	1e-06
GPR157	3.48602	1e-06
ATAD2	3.48085	1e-06
FSCN1	3.48064	1e-06
TYSND1	3.47758	1e-06
NMB	3.45968	1e-06
GGT7	3.4533	1e-06
CRYM	3.45236	1e-06
DARS2	3.4508	1e-06
MCM5	3.44329	1e-06
SIPA1L1	3.44176	1e-06
IMPA2	3.42956	1e-06
NME4	3.42786	1e-06
MSI1	3.41494	1e-06
IMP4	3.41334	1e-06
CDH2	3.41261	1e-06
CLSTN3	3.39963	1e-06
TPI1	3.38621	1e-06
UBE2S	3.38593	1e-06
SPR	3.37484	1e-06
LRRC37A3	3.37419	1e-06
TTC9	3.37404	1e-06
HMGB3	3.37187	1e-06
AXIN2	3.36815	1e-06
LAMP1	3.36336	1e-06
MDH1	3.35431	1e-06
SDC1	3.35204	1e-06
QSOX2	3.34853	1e-06
OR2A7	3.3271	1e-06
ANKRD6	3.32048	1e-06
GPC1	3.31126	1e-06
IGSF8	3.30229	1e-06
SEZ6L2	3.30188	1e-06
PMAIP1	3.28973	1e-06
KRTCAP3	3.28363	1e-06
B3GAT3	3.28151	1e-06
SCRIB	3.27872	1e-06
TRIL	3.26351	1e-06
NUDT16P1	3.26208	1e-06
CD276	3.2562	1e-06
ZDHHC24	3.25569	1e-06
DNAJB1	3.24389	1e-06
MFSD2A	3.24023	1e-06
HSPA5	3.23702	1e-06
C19orf33	3.23613	1e-06
HAGH	3.22169	1e-06
PRPF6	3.22137	1e-06
SNRNP200	3.21922	1e-06
MOCS1	3.21769	1e-06
SNORA71C	3.21532	1e-06
TMTC4	3.21287	1e-06
FAM117B	3.21216	1e-06
IGSF9	3.21197	1e-06
VPS28	3.20573	1e-06
NIPSNAP1	3.1923	1e-06
TRMT10C	3.19069	1e-06
RAB6B	3.18942	1e-06
RAB11FIP4	3.18918	1e-06
TSFM	3.18885	1e-06
RAD21	3.18646	1e-06
HSPE1	3.18599	1e-06
CA8	3.18396	1e-06
ECEL1	3.17953	1e-06
BCAS4	3.17921	1e-06
DUOXA1	3.17849	1e-06
SLC26A6	3.17588	1e-06
TNFRSF19	3.17269	1e-06
BAIAP2L1	3.15799	1e-06
NHP2	3.15639	1e-06
ABCC1	3.15601	1e-06
MRPS24	3.149	1e-06
JAG2	3.14302	1e-06
EPHA1	3.13529	1e-06
SNORD94	3.13292	1e-06
ANKRD39	3.12484	1e-06
SLC16A1	3.12059	1e-06
NDRG1	3.11933	1e-06
CD40	3.11798	1e-06
C15orf48	3.11635	1e-06
ITGB2	3.11498	1e-06
HMOX1	3.11052	1e-06
ATP6V0B	3.11045	1e-06
ALDH1B1	3.10954	1e-06
PIR	3.10755	1e-06
ARHGEF5	3.10685	1e-06
GUK1	3.09771	1e-06
HOMER2	3.09438	1e-06
CPXM2	3.09424	1e-06
CTSA	3.08973	1e-06
MPLKIP	3.0889	1e-06
ADCY1	3.08325	1e-06
LIMD2	3.08116	1e-06
IL17RD	3.08036	1e-06
PGP	3.07923	1e-06
STX6	3.07253	1e-06
CD8B	3.07156	1e-06
TIMM17B	3.06787	1e-06
CCDC115	3.06585	1e-06
COG7	3.06282	1e-06
GTPBP4	3.0612	1e-06
SLC12A8	3.06	1e-06
SPNS1	3.05964	1e-06
HYAL2	3.05964	1e-06
MSH6	3.04865	1e-06
MRPL48	3.04747	1e-06
DDX27	3.04656	1e-06
FAM219B	3.04586	1e-06
F11R	3.04573	1e-06
APOA1BP	3.04184	1e-06
ACE	3.04013	1e-06
TPD52L2	3.03871	1e-06
SLC9A3R1	3.03663	1e-06
TMED3	3.03527	1e-06
STOML2	3.03367	1e-06
TMEM132A	3.03346	1e-06
C1orf51	3.02623	1e-06
NUDT14	3.02079	1e-06
RARRES2	3.01557	1e-06
DHX34	3.01543	1e-06
SLC38A7	3.0104	1e-06
APOC1	3.00739	1e-06
GDF11	3.00672	1e-06
MAP3K7	3.00598	1e-06
AGA	2.9939	1e-06
ETV5	2.99042	1e-06
TRIB3	2.98478	1e-06
CS	2.9792	1e-06
TPD52	2.97626	1e-06
SNRPB	2.97466	1e-06
SIVA1	2.9718	1e-06
FAM129B	2.9715	1e-06
ZC3H3	2.9679	1e-06
SYBU	2.96758	1e-06
MT1X	2.96736	1e-06
NQO1	2.96248	1e-06
HIPK2	2.96033	1e-06
IFI6	2.95413	1e-06
HMBS	2.95329	1e-06
VANGL2	2.94669	1e-06
GPC6	2.94503	1e-06
ISG15	2.94385	1e-06
H2AFY2	2.94326	1e-06
TWIST1	2.94056	1e-06
ELOVL6	2.93879	1e-06
CCDC88C	2.93718	1e-06
SNRNP25	2.93539	1e-06
FAM69B	2.93464	1e-06
DHRS11	2.93175	1e-06
COPG2	2.92568	1e-06
UQCRC1	2.92199	1e-06
DLST	2.9217	1e-06
SLC9A7	2.91908	1e-06
FAM50A	2.91719	1e-06
CCBL2	2.91617	1e-06
CACFD1	2.91479	1e-06
CRB3	2.90203	1e-06
NUDT16L1	2.89691	1e-06
NAGK	2.89625	1e-06
DNAJA1	2.89586	1e-06
CLN3	2.88727	1e-06
CYC1	2.88166	1e-06
CATSPER2P1	2.88002	1e-06
EIF5A2	2.87573	1e-06
NECAB3	2.87402	1e-06
CCT2	2.87385	1e-06
FBXL19	2.87383	1e-06
GTF3C3	2.87271	1e-06
PCIF1	2.86643	1e-06
CHPF2	2.86521	1e-06
TRABD	2.86278	1e-06
G6PD	2.86204	1e-06
TMEM115	2.85693	1e-06
C12orf44	2.85222	1e-06
ACVR2B	2.84292	1e-06
TIMP1	2.83575	1e-06
PCDHB2	2.82482	1e-06
BSG	2.82308	1e-06
BCKDK	2.81848	1e-06
ADCK1	2.81828	1e-06
C8orf82	2.81556	1e-06
FAM110C	2.81309	1e-06
GALNTL1	2.80766	1e-06
PRSS22	2.80727	1e-06
OGFR	2.80666	1e-06
DCXR	2.80608	1e-06
MCRS1	2.7998	1e-06
CHMP4C	2.79953	1e-06
OLFM2	2.79771	1e-06
GBE1	2.79767	1e-06
LAMC2	2.79575	1e-06
RACGAP1	2.79077	1e-06
TMEM241	2.78908	1e-06
KRBA1	2.78846	1e-06
LY6E	2.78803	1e-06
PHGDH	2.78639	1e-06
C15orf41	2.78636	1e-06
SNORA52	2.78549	1e-06
MTERFD1	2.77954	1e-06
OFD1	2.77746	1e-06
AHCY	2.77686	1e-06
ZNHIT1	2.77505	1e-06
ZNHIT2	2.77213	1e-06
BLOC1S1	2.77205	1e-06
RNASEH2A	2.77201	1e-06
RAC3	2.77107	1e-06
RNPS1	2.77096	1e-06
RIC8A	2.76864	1e-06
HIST1H2BF	2.76329	1e-06
TBX6	2.75394	1e-06
SGK223	2.7535	1e-06
BCL2L12	2.74192	1e-06
RPUSD2	2.74149	1e-06
DCTN5	2.73789	1e-06
ABCD1	2.73652	1e-06
SLC2A1	2.73612	1e-06
EARS2	2.73252	1e-06
SNHG15	2.72644	1e-06
CDK4	2.7201	1e-06
TJP2	2.71877	1e-06
KRT18	2.71155	1e-06
ATP1B3	2.71054	1e-06
HSF1	2.70919	1e-06
TMEM209	2.70872	1e-06
SHROOM2	2.70851	1e-06
PDIA4	2.7083	1e-06
AAAS	2.70824	1e-06
SURF2	2.70328	1.79577e-06
PLXNA1	2.6981	1e-06
KHDRBS3	2.69698	1e-06
CHTF8	2.69689	1e-06
MCFD2	2.69494	1e-06
CA12	2.68896	1e-06
SPINT1	2.68495	1e-06
OPLAH	2.68116	1e-06
RDH5	2.6803	1e-06
SNORA38	2.67957	1e-06
MERTK	2.67732	1e-06
TRAP1	2.67646	1e-06
FAH	2.67458	1e-06
ENTPD2	2.67431	1e-06
CERCAM	2.67222	1e-06
CADM1	2.66697	1e-06
TMUB1	2.6645	1e-06
CRIM1	2.66197	1e-06
MRPL49	2.65736	1e-06
METTL1	2.65616	1e-06
ARPC1B	2.65593	1e-06
NAA10	2.65503	1e-06
RBM38	2.65373	1.7044e-06
PTRH1	2.65224	2.88709e-06
ZGPAT	2.65211	1e-06
RUVBL1	2.65202	1e-06
CPPED1	2.65124	1.23529e-06
BOP1	2.65094	1e-06
RMI2	2.65025	1e-06
NUP210	2.64977	1e-06
SNORA71D	2.64756	1e-06
SCD5	2.64745	1e-06
LRRC45	2.64741	1e-06
MZT2B	2.64686	1e-06
DNPEP	2.64422	1e-06
MLF2	2.64381	1e-06
BTBD2	2.64378	1e-06
H2AFY	2.64164	1e-06
SLC47A1	2.64087	1e-06
KAT8	2.64018	1e-06
CBX4	2.63936	1e-06
WDR43	2.6388	1e-06
SLC29A2	2.638	2.0682e-06
MREG	2.63705	1.44971e-06
HIST1H2AG	2.63364	1.06342e-06
INTS3	2.63089	1e-06
MGRN1	2.62696	1.62785e-06
C11orf83	2.61524	1e-06
MRPL51	2.61065	1e-06
PHYH	2.60853	1e-06
MRPL27	2.60811	1.87985e-06
PAFAH1B3	2.60715	1e-06
AGPAT2	2.60673	1e-06
RAB25	2.60556	1e-06
RBMS2	2.6051	1e-06
SQLE	2.60395	1e-06
LIMS1	2.59799	1e-06
MRPL18	2.59059	1e-06
HIST1H4F	2.58901	2.33724e-06
RALBP1	2.58769	3.31429e-06
NIT1	2.5876	1.2866e-06
RCN2	2.58689	1e-06
LAPTM4B	2.5803	1e-06
ZNF747	2.57952	1.45238e-06
EXTL3	2.57799	2.47028e-06
RPN2	2.5775	1e-06
DCBLD2	2.57744	1e-06
PFKFB3	2.57279	1e-06
ATP6V1B1	2.57108	1e-06
AMDHD2	2.56945	5.78721e-06
SLC25A24	2.56764	1e-06
ZFYVE19	2.56242	2.09461e-06
ARFGEF2	2.56021	1e-06
ALDH3B2	2.55653	6.99927e-06
MOCS3	2.55618	1e-06
EDEM2	2.55617	1e-06
NRBP2	2.55448	1e-06
ALDH3A1	2.55378	1.00086e-06
TRUB2	2.55229	1e-06
AQP3	2.54983	1e-06
TXNDC17	2.54861	1e-06
NUDT17	2.54825	2.53266e-06
TCEA2	2.54463	1e-06
IRF5	2.54287	2.00806e-06
UBE2L6	2.54281	1e-06
MAP7	2.54118	1e-06
PPP4C	2.53657	1e-06
MAD2L2	2.53486	1e-06
MMP11	2.53093	1e-06
AP1S1	2.53	1.30362e-06
AP1M2	2.5261	1.93243e-06
PIM2	2.52415	1.04112e-06
ARRDC1	2.52364	1.16021e-06
C15orf23	2.52198	1.95951e-06
RNF181	2.51384	1e-06
RRS1	2.51228	1e-06
LRP11	2.51191	1e-06
DSG2	2.50946	1e-06
LRP8	2.50723	1.0399e-06
TOLLIP	2.5066	2.27894e-06
GNAL	2.50582	1.53508e-06
PPP1R35	2.50395	1e-06
RBBP8	2.50183	1e-06
BLVRA	2.5007	1.31336e-06
SCARNA2	2.49819	1e-06
RPIA	2.49792	1e-06
TAF6L	2.49747	2.50818e-06
DDX56	2.49665	1.18326e-06
TNS3	2.49514	1e-06
ORMDL2	2.49357	1e-06
SLC35A2	2.49267	1.61428e-06
ZMYND19	2.49152	1.56477e-06
RNF157	2.48978	8.10043e-06
SDC4	2.48861	1e-06
ZFHX3	2.48801	1e-06
STIP1	2.48797	1e-06
ANGEL1	2.48768	1e-06
PSMA7	2.4871	1e-06
PSMD4	2.48619	1e-06
FBXL2	2.47801	8.80381e-06
RRP1	2.47755	1.20565e-06
MAOB	2.47317	2.77665e-06
NCAPD2	2.473	1e-06
POLR2J	2.47278	1e-06
TSSC4	2.47017	4.01417e-06
FAM49B	2.46726	2.0566e-06
TUBA4A	2.46593	1e-06
GRHPR	2.4654	1e-06
TARS2	2.46478	5.47877e-06
TMPRSS2	2.46478	5.47877e-06
TMEM79	2.45872	1.98813e-06
NSMCE1	2.45815	1e-06
COPS7A	2.45709	1e-06
DSP	2.45615	1e-06
ZNRF3	2.45609	1.10954e-06
ERBB2	2.45542	1.52337e-06
ECI1	2.4518	1e-06
RCOR2	2.44839	2.10066e-06
SNORA34	2.44714	1e-06
EFNA3	2.44684	8.37701e-06
GRN	2.4415	1e-06
CECR5	2.43723	1.56596e-06
PTPRM	2.43572	1.61926e-06
GAA	2.43383	1e-06
PIGO	2.42775	4.89505e-06
XRN2	2.42739	3.96114e-06
CEBPZ	2.42708	3.49132e-06
TMED4	2.42517	1e-06
NTN1	2.42378	1.06762e-05
ETNK1	2.41966	1e-06
RPA2	2.41708	1.71538e-06
OAZ1	2.41688	1e-06
TIMM8B	2.41622	3.91157e-06
H1FX	2.41174	1e-06
PLEKHB2	2.41133	1e-06
ZFPL1	2.41053	1.7801e-06
ABCA3	2.40968	7.20187e-06
HELZ2	2.40968	7.20187e-06
GLB1L2	2.40952	1.18731e-05
MSH2	2.40901	1e-06
COX8A	2.40708	1e-06
RABL2A	2.40706	1.21013e-05
NXN	2.40519	2.0363e-06
CASP2	2.40339	1.45238e-06
GEMIN8	2.40234	2.00394e-06
EIF6	2.39697	1e-06
MPZL2	2.39397	1.41456e-06
TRNP1	2.39392	2.69232e-06
PRR15L	2.39371	1.69752e-06
GPR27	2.39246	3.08175e-06
TMEM187	2.38847	1.4872e-05
DACH1	2.38664	1e-06
ZNF7	2.38652	2.35107e-06
ZNF746	2.3839	3.82128e-06
EIF1AX	2.38045	1e-06
HIST1H4J	2.37994	1e-06
ATP5G3	2.37835	1e-06
HSD17B10	2.37624	3.58116e-06
C16orf13	2.37052	1.30777e-06
H2AFX	2.36926	1.23522e-06
C6orf57	2.36891	3.92354e-06
ZNF775	2.36798	7.80263e-06
GDAP1	2.36746	3.39593e-06
MOV10	2.36645	1.36484e-06
NMRAL1	2.36483	1.7836e-06
TMEM176B	2.36401	1e-06
SLC2A4RG	2.3624	1e-06
SHMT2	2.36083	1.55875e-06
SHARPIN	2.36018	1.53508e-06
SOD1	2.35829	1e-06
SNORA10	2.35103	1e-06
ZMYND8	2.34885	6.24259e-06
ARL6IP1	2.34833	2.83112e-06
KCNH2	2.34822	6.3663e-06
ARF3	2.34751	1e-06
ZNF282	2.34047	2.15118e-06
FKBP8	2.33845	2.08572e-06
FZD6	2.33625	1.83545e-05
ABHD16B	2.33606	2.86938e-06
LMNB2	2.33511	5.13018e-06
BMP4	2.3341	4.67639e-06
VASN	2.33148	4.01861e-06
HIST1H2AB	2.32847	1.09618e-05
FASTK	2.32784	1.48515e-06
PSIP1	2.3277	3.80212e-06
AHSA1	2.32537	3.35997e-06
TMEM230	2.32383	1.60786e-06
OR2A4	2.32279	1.67077e-05
C2orf68	2.32249	1.28305e-05
RPS10P7	2.32192	1.31337e-05
KIAA1147	2.3218	1.61109e-06
CPE	2.32145	1.55008e-06
PUF60	2.32051	3.16934e-06
ZNF785	2.31871	9.18379e-06
IARS2	2.31716	1.92889e-06
M6PR	2.3159	1.44546e-06
DNAJB6	2.31513	1.15491e-06
FKBP4	2.31268	1.23168e-06
LGMN	2.31092	1.2781e-06
CDK2	2.30587	3.49132e-06
DDX51	2.30419	1.37071e-05
HIST1H4K	2.30341	1.33919e-06
ZNF513	2.30244	4.21754e-05
CYP27A1	2.30063	2.64638e-06
USB1	2.29809	9.59576e-06
NEO1	2.29775	1.37471e-06
MYO10	2.29365	7.23075e-06
INCENP	2.2935	2.03127e-05
DOLPP1	2.2932	2.02126e-05
LOC155060	2.2932	2.02126e-05
RAC2	2.2932	2.02126e-05
USP6NL	2.29224	2.7229e-05
C6orf120	2.29139	3.91278e-06
SPINT2	2.29105	1.20904e-06
TMEM161A	2.28879	1.33356e-05
MAP3K11	2.28713	4.32254e-06
ARHGEF2	2.28637	8.41591e-06
H2AFV	2.28615	1.51291e-06
EIF3J	2.28605	1.94441e-05
LAMTOR2	2.28441	1.63815e-06
MRPS26	2.28136	2.43879e-06
FNTB	2.28005	1.38449e-05
PEX11B	2.27976	1.05651e-05
FAM3A	2.27861	1.62834e-05
HS6ST1	2.27783	2.96615e-06
MCM7	2.2761	4.01849e-06
AKAP1	2.276	4.91852e-06
PLEKHG1	2.27583	2.05915e-05
P4HTM	2.27561	1.31337e-05
IFI30	2.27521	1.91447e-05
SMYD2	2.27513	1.30327e-05
SF3B5	2.27333	1.95951e-06
CLIC3	2.27319	2.5182e-05
FADS3	2.272	1.07163e-05
TTLL12	2.27179	6.55459e-06
SLC41A3	2.27156	5.49069e-06
CHCHD5	2.26815	4.01861e-06
HMCN1	2.26524	4.56082e-05
C1orf115	2.26476	1.36985e-05
C22orf29	2.26439	1.66289e-05
USP9X	2.26392	3.27934e-06
SNF8	2.26246	2.37982e-06
EMC10	2.26149	2.59153e-06
PPP1R16A	2.25911	9.08362e-06
LRWD1	2.25884	3.7093e-05
ZNF710	2.25869	1.79068e-05
GM2A	2.25847	3.96114e-06
CABLES1	2.25725	4.49788e-06
SMU1	2.25652	2.486e-06
GTF2H5	2.25579	5.69414e-06
MPST	2.25362	2.84408e-06
COA5	2.24978	2.78776e-06
MSLN	2.24921	4.42286e-06
NUDT16	2.24498	2.36911e-05
NFX1	2.24386	2.22379e-05
ATP5J	2.24386	1.05183e-05
GNB2	2.24282	2.08036e-06
MARCKSL1	2.24112	3.40089e-06
TMEM9	2.24066	4.06391e-06
MYCN	2.23951	9.56323e-06
PTGR2	2.23912	1.37209e-05
CXADR	2.23863	5.84688e-06
EPCAM	2.23759	2.62213e-06
FTSJ2	2.23505	2.51793e-05
SNRPC	2.23358	5.46657e-06
MT1F	2.23346	6.52075e-06
MAPK8IP1	2.23072	1.09132e-05
LAMB1	2.23069	3.49222e-06
TSPY26P	2.22906	1.39461e-05
RALGDS	2.22875	1.32538e-05
LRRK1	2.2268	5.91489e-05
LRFN3	2.22604	2.37137e-05
PARP6	2.22477	5.60835e-06
SCAMP5	2.22477	5.60835e-06
GART	2.22472	1.58437e-05
ISG20	2.22373	1.44759e-05
COL18A1	2.21468	2.99159e-06
DNAJB5	2.2144	2.24413e-05
TIGD5	2.2126	8.57166e-06
LINC00665	2.21253	4.48386e-05
PFKP	2.21196	1.70509e-05
NCSTN	2.21102	4.38376e-06
PA2G4	2.20993	3.2509e-06
TPP1	2.20887	3.37949e-06
NAPG	2.20683	6.2078e-06
USP17L5	2.20596	7.34578e-05
CTSB	2.20522	3.03073e-06
DAK	2.20477	1.44359e-05
DNM1L	2.20424	3.72227e-06
C1QB	2.2032	1.22811e-05
CTSL1	2.20048	3.77273e-06
CHPF	2.19981	5.84457e-06
MAP1S	2.1942	9.55728e-06
WBSCR22	2.19339	4.89505e-06
NDUFB9	2.19218	3.83171e-06
PVRL2	2.18963	6.459e-05
SPP1	2.18683	7.8998e-06
C7orf49	2.18679	6.5959e-05
VTI1B	2.18673	7.56796e-06
ARL2	2.18632	2.37061e-05
ESRRA	2.186	4.43186e-05
STEAP1	2.186	4.43186e-05
PFN2	2.18533	8.93428e-06
BOLA2B	2.18512	4.83615e-06
C11orf31	2.18284	4.33274e-06
STMN3	2.18091	7.9896e-06
SMO	2.18083	8.36112e-06
AURKAIP1	2.17833	6.59013e-06
FAM60A	2.17772	8.41892e-06
MFSD10	2.17659	1.2647e-05
RHEB	2.17632	4.46413e-06
COA4	2.17433	1.30833e-05
PIGM	2.17265	1.62297e-05
MLST8	2.17227	9.28996e-06
MARS	2.16995	6.49662e-06
SSR4	2.16943	4.26851e-06
SMUG1	2.16263	2.08116e-05
CRISPLD1	2.16	2.25974e-05
PIP4K2C	2.16	1.16812e-05
BMP7	2.15836	6.77599e-06
NHP2L1	2.15707	6.72059e-06
PPP1R26	2.15695	6.29245e-05
CBX3	2.15537	7.27621e-06
CCDC74A	2.15432	1.70416e-05
PRDX2	2.1511	5.74604e-06
OR2A20P	2.15041	1.18972e-05
UQCR10	2.1499	1.30833e-05
FBLIM1	2.14966	1.90716e-05
TRIM56	2.14713	3.39766e-05
ZNF862	2.14673	5.70061e-05
ZNF768	2.14583	1.49703e-05
LCMT2	2.14355	2.70167e-05
JAG1	2.14149	1.02604e-05
RRN3	2.14145	1.00046e-05
HGS	2.14131	7.80572e-05
RP9	2.1405	5.98563e-05
ALYREF	2.13828	8.61299e-06
TTC30B	2.13749	0.000106021
ACOT8	2.1374	1.98035e-05
CCNT1	2.13554	2.44913e-05
CYB5D2	2.13503	3.73793e-05
MAPKAPK3	2.13464	1.93617e-05
CEP41	2.13374	8.83909e-05
HPGD	2.13374	8.83909e-05
SLC52A2	2.13018	2.04921e-05
ZDHHC12	2.12925	1.88131e-05
CLDN3	2.12817	3.51863e-05
NDFIP2	2.12698	4.33694e-05
RDH11	2.12659	2.33584e-05
MVP	2.12635	2.12354e-05
HSPB1	2.12532	6.35566e-06
ABHD2	2.12274	9.61703e-06
SESN3	2.12075	1.33481e-05
EMD	2.12061	1.09169e-05
PPOX	2.12029	0.000148505
CD14	2.12012	1.59146e-05
NR2C2AP	2.11939	9.72643e-05
C7orf73	2.11787	8.38925e-06
RBM17	2.11735	9.52799e-06
PSMB6	2.1159	1.18891e-05
TANC2	2.11564	3.21911e-05
TSTA3	2.11434	1.06308e-05
IVD	2.11425	3.42706e-05
MYL12A	2.11293	9.0598e-06
PRKAG2-AS1	2.11287	7.70356e-05
CHAF1A	2.11259	0.000108476
APBA2	2.11221	0.000126548
UNC93B1	2.11111	1.30579e-05
SKP2	2.1084	3.57843e-05
C8orf33	2.10817	2.90624e-05
VEGFA	2.10579	9.00673e-06
SV2A	2.10518	6.97881e-05
MSRB2	2.10322	1.17143e-05
ZNF664	2.1027	1.05607e-05
EPN3	2.09955	0.000110409
SND1	2.09945	1.44468e-05
BMF	2.09826	2.30664e-05
KLF16	2.09795	7.25408e-05
CARKD	2.09689	6.09953e-05
FKBP9	2.09574	1.05338e-05
ABCA1	2.09421	2.99751e-05
DHPS	2.09298	3.40071e-05
DPH2	2.09278	0.000124294
MAGI3	2.08983	0.000155098
PHF8	2.08878	5.1944e-05
DGKA	2.08865	2.92817e-05
GSS	2.08827	2.69373e-05
MMACHC	2.08653	4.72587e-05
PLXNA3	2.08639	2.50149e-05
UNG	2.08584	6.55321e-05
C21orf33	2.08553	3.5528e-05
GLUL	2.08421	1.32161e-05
POP7	2.0828	3.36369e-05
SLC7A11	2.08078	5.84556e-05
YWHAG	2.078	3.17472e-05
IDS	2.07497	1.22294e-05
DPP7	2.0731	1.79044e-05
CANT1	2.07208	2.91884e-05
TOMM34	2.07205	2.43281e-05
EFNA1	2.07177	0.000100087
CD320	2.07134	5.78298e-05
MIDN	2.07083	0.000107828
POLR2E	2.07048	1.66289e-05
WT1	2.07011	3.12799e-05
TES	2.07003	6.66394e-05
HSPA9	2.06522	1.3859e-05
PTGS1	2.06425	9.78732e-05
ADIPOR1	2.06423	2.3012e-05
ATP6V1G1	2.06411	1.4088e-05
POLR2C	2.0629	3.6183e-05
COX5B	2.06103	1.30801e-05
ENO2	2.05967	2.55372e-05
UCK2	2.0591	6.47851e-05
C17orf89	2.05697	2.03148e-05
RTFDC1	2.05693	2.17719e-05
SLC38A1	2.05679	0.000138992
PA2G4P4	2.05342	0.000198046
CYB561	2.05233	0.000172944
FAM120C	2.04883	3.48115e-05
CD9	2.04843	1.39863e-05
FAM103A1	2.04684	3.52473e-05
LOC389906	2.04644	3.14214e-05
TTC12	2.04631	0.000126631
ITPA	2.04617	0.000108847
TMC6	2.04611	0.00011703
SLC37A3	2.04548	6.37586e-05
RBBP7	2.04543	2.14086e-05
CAPS	2.0412	0.000130118
TKT	2.03871	2.69957e-05
MAGOHB	2.03828	9.10462e-05
TRMT6	2.03828	9.10462e-05
LSM7	2.038	1.75646e-05
SLC25A39	2.03632	2.44913e-05
ABHD11	2.0359	0.000170997
SMAD6	2.03407	2.67077e-05
PSMD14	2.03146	6.6181e-05
AIF1L	2.03143	2.18045e-05
WBSCR16	2.02965	5.80411e-05
CISD3	2.02928	4.41571e-05
PTGES2	2.02913	7.57946e-05
ZNF384	2.02913	7.57946e-05
AQP5	2.0285	3.08861e-05
NPRL3	2.02834	2.69396e-05
LINC00638	2.02774	0.000139281
GRHL2	2.02668	3.55061e-05
QPRT	2.0264	2.3356e-05
AARS2	2.02533	0.000182903
HIST1H2BG	2.02509	2.86653e-05
YLPM1	2.02505	4.8319e-05
ABRACL	2.02478	4.75644e-05
DNAJC14	2.0203	4.32435e-05
RAB5B	2.01971	1.90288e-05
PPAN	2.01862	0.000179005
ITGA7	2.01847	0.000148388
NR2F6	2.01388	5.59613e-05
SNORA5C	2.01357	2.17568e-05
CHCHD3	2.01324	4.066e-05
TEX264	2.01231	4.17487e-05
IMPACT	2.01211	3.1042e-05
NDUFS8	2.01089	2.50166e-05
GPN1	2.00916	5.53734e-05
THY1	2.00902	2.33169e-05
TTLL4	2.00869	0.000203199
DCAF12	2.00842	6.49853e-05
PNMAL1	2.00478	7.70903e-05
TSPO	2.00392	7.62335e-05
RAB43	2.00156	4.44876e-05
MNAT1	2.00126	0.000135496
MRPL55	2.00025	7.35187e-05
LRG1	2.00001	0.000135448
FTX	-2.00055	9.11507e-05
CAPN7	-2.0017	0.000161785
KRT16	-2.00499	0.000304036
HERC2P3	-2.00683	0.000145819
FAM21B	-2.00706	0.000169409
NIPBL	-2.00785	3.59457e-05
FOXO3B	-2.01017	0.000117241
ZFYVE16	-2.01023	8.28956e-05
LTBP2	-2.01311	8.60226e-05
ARNT	-2.01361	3.66305e-05
TSC22D3	-2.01441	4.53864e-05
C4orf34	-2.01445	4.02227e-05
NAA60	-2.01537	9.86581e-05
PHLDB1	-2.01561	0.000163309
FAM122A	-2.01602	2.95249e-05
FAM114A2	-2.0161	0.000395807
IRF3	-2.01844	0.000142445
SNORA53	-2.02022	1.76936e-05
CLK1	-2.02681	5.43649e-05
CASP9	-2.02697	5.9583e-05
FBXL12	-2.02737	7.35092e-05
RRAGD	-2.02812	0.000203504
CFD	-2.02914	5.43649e-05
MAPK8IP3	-2.03109	0.000251545
RPL36A	-2.03164	1.63749e-05
ST5	-2.0327	0.000226054
HERC2P2	-2.03442	8.83616e-05
SNCAIP	-2.03534	0.000170388
NID1	-2.03595	4.72077e-05
GALNT6	-2.03603	0.000281075
GNB2L1	-2.03798	1.5043e-05
RBM34	-2.03833	0.000120768
TGFB2	-2.04151	8.48632e-05
SETDB2	-2.04274	0.000172517
ZNF271	-2.04274	0.000172517
CIITA	-2.04279	0.000128941
RNF146	-2.04279	0.000128941
SNTB2	-2.04496	3.88531e-05
CGGBP1	-2.04504	8.14822e-05
ZNF586	-2.0453	2.92469e-05
RPL22L1	-2.04595	0.000151727
CAMLG	-2.04659	2.64427e-05
DSEL	-2.04742	0.000189655
ZFP91	-2.04779	4.41571e-05
LMCD1	-2.04809	0.00023436
SNAPC2	-2.0485	3.49433e-05
EPS15	-2.04927	4.09723e-05
ANKRD20A9P	-2.0515	2.83587e-05
STAT5B	-2.05312	5.37303e-05
ARHGEF26	-2.05327	0.000178763
ZNF564	-2.05908	8.14316e-05
SNORA70F	-2.05911	0.000243406
ZRANB1	-2.06281	3.78578e-05
SCAMP2	-2.06396	2.95674e-05
EPC1	-2.06431	9.59137e-05
CSF1	-2.06887	0.000214454
PALMD	-2.06936	0.000181769
FAM70A	-2.07618	0.000139242
TAF1D	-2.0771	3.63315e-05
RPL26	-2.07733	1.03405e-05
CCNG1	-2.07733	5.27451e-05
KDELR2	-2.0775	1.24501e-05
HEPH	-2.08297	7.70226e-05
CRISPLD2	-2.08356	4.74749e-05
FBXO42	-2.08701	6.21988e-05
PRKACA	-2.08726	8.7844e-05
NBPF14	-2.08813	0.000158871
RILPL2	-2.08833	0.000165622
C5orf42	-2.09172	8.34795e-05
AHCYL2	-2.09525	0.000184547
CTNNBIP1	-2.09751	9.06939e-05
SBDS	-2.09763	1.39461e-05
CSNK1A1	-2.09798	1.19692e-05
COQ2	-2.09885	0.00011391
DENND4A	-2.10204	0.000172123
LOC441454	-2.10277	3.40554e-05
ZFYVE9	-2.10391	2.34664e-05
GGNBP2	-2.10434	0.000107065
ZNF121	-2.10639	8.11209e-05
GOSR1	-2.10756	3.79378e-05
TMEM106B	-2.10818	3.29647e-05
MCPH1	-2.10872	5.36357e-05
SNX14	-2.11051	7.22318e-05
TIA1	-2.11109	7.70356e-05
TMEM204	-2.11492	1.37163e-05
TIMP2	-2.1158	8.04356e-06
SMAD1	-2.11609	0.000109832
BRD2	-2.11703	1.45581e-05
PI4KAP2	-2.11755	9.78353e-06
EMX2	-2.1198	1.78164e-05
FAM188A	-2.12003	3.85032e-05
TK2	-2.12408	3.3579e-05
SALL1	-2.12429	2.82394e-05
PFN1P2	-2.12526	1.06487e-05
KDELR3	-2.12689	6.21541e-05
SLC34A2	-2.12704	6.92943e-05
MAP1A	-2.12966	9.89686e-05
SLC33A1	-2.13123	5.92201e-05
TM2D1	-2.133	2.02537e-05
CDKN2C	-2.13363	0.000161123
CREB3L1	-2.13409	0.000106592
SCARNA7	-2.13617	5.7067e-06
NSFP1	-2.13686	8.01765e-05
RCHY1	-2.13701	0.000107828
CPEB4	-2.13743	0.000222224
DCLK2	-2.13743	0.000222224
TXNIP	-2.13786	6.3367e-06
TMBIM4	-2.13904	8.81867e-06
C11orf74	-2.14208	0.000121357
SNRNP48	-2.14481	3.09749e-05
MGAT2	-2.1449	1.74752e-05
ZFP1	-2.14835	2.83984e-05
ZNF429	-2.15031	3.3788e-05
MIS18BP1	-2.15285	7.15099e-05
MRPL50	-2.15469	2.62871e-05
EIF2B1	-2.15469	7.70356e-05
KIF13B	-2.1552	1.32586e-05
MRC2	-2.15645	1.16674e-05
ROR2	-2.1592	3.87037e-05
KCTD12	-2.15974	9.07583e-06
UBE2D2	-2.16058	6.33139e-06
CYYR1	-2.16084	8.92138e-05
TSEN2	-2.161	0.000189621
ATR	-2.1617	0.000105899
LOC202181	-2.16314	9.77135e-05
TAOK1	-2.16505	8.81686e-06
ZNF44	-2.16793	1.76189e-05
ACAA2	-2.16877	0.000175206
CDK6	-2.16921	9.14347e-05
GEM	-2.16928	1.50129e-05
FOSB	-2.17137	1.25525e-05
PGM1	-2.17392	9.97796e-05
DHDDS	-2.17581	1.39133e-05
ZC3H18	-2.17806	7.85419e-05
LOC286367	-2.17977	2.10236e-05
ANKRD11	-2.18206	4.64887e-05
CHD1	-2.18624	2.57597e-05
SYF2	-2.1874	6.3367e-06
UTRN	-2.18937	2.17576e-05
UBE3D	-2.19381	8.03283e-05
EIF4EBP2	-2.19648	4.03623e-06
MRPL16	-2.19689	4.17487e-05
SAP30	-2.19741	8.83512e-05
WDR82	-2.20159	8.08828e-06
DYM	-2.2021	3.55932e-05
RAI14	-2.20217	1.57044e-05
ANKRD12	-2.20424	4.45865e-06
NRP1	-2.20465	2.86653e-05
TTC4	-2.20577	3.85032e-05
SPCS3	-2.2069	1.1311e-05
OSGEPL1	-2.20701	0.000127572
RAI2	-2.2081	4.78873e-05
MTMR12	-2.21333	4.78873e-05
ARHGAP21	-2.21487	5.60636e-05
TRAFD1	-2.21701	9.81922e-05
SAP30L	-2.21798	2.25974e-05
NDUFB1	-2.21879	3.81961e-06
IFNAR2	-2.21929	8.21578e-05
CHD3	-2.22363	3.30213e-06
GABPA	-2.2242	9.09414e-05
NDUFA4	-2.22501	3.32578e-06
HLA-DMA	-2.22637	1.25898e-05
GPX8	-2.22685	2.25974e-05
RUSC2	-2.22694	5.26278e-05
URI1	-2.227	4.93914e-06
PCDHB9	-2.22744	9.90228e-05
FNBP4	-2.22809	1.29505e-05
NADKD1	-2.23083	1.58647e-05
ADAMTS10	-2.23156	3.06974e-05
MIR143HG	-2.23435	5.45938e-05
MYO9A	-2.23435	5.45938e-05
HLTF	-2.23568	4.43413e-05
CLIP3	-2.23922	3.8711e-06
TM9SF3	-2.23967	4.01306e-06
TOP2B	-2.24121	9.00465e-06
CBWD5	-2.24472	1.61984e-05
COPS3	-2.24576	1.8926e-05
ZNF841	-2.24576	1.8926e-05
POLR2M	-2.24583	9.25519e-06
MTX3	-2.2483	1.87836e-05
MICAL1	-2.25139	6.83089e-06
MAP2K4	-2.25507	8.94853e-06
KIAA0146	-2.25609	1.79178e-05
PALM	-2.25737	2.13574e-05
ADAMTS1	-2.25808	1.08562e-05
LDB2	-2.25818	1.3071e-05
EPG5	-2.26091	6.31533e-05
CYBRD1	-2.26303	1.92557e-06
DNAJC13	-2.27173	4.59169e-06
TMED7	-2.27262	3.70247e-06
ANKRD42	-2.27338	7.42505e-05
TIAF1	-2.27397	4.69913e-05
VAMP2	-2.27893	1.44541e-06
BST2	-2.2818	2.54374e-06
HLA-DRB1	-2.28466	1.89518e-06
DENND6A	-2.28932	2.12303e-05
MIB1	-2.2942	3.91157e-06
RBM24	-2.29459	2.23965e-05
CCNT2	-2.29484	5.85444e-05
ABL1	-2.29733	3.35042e-06
CNN1	-2.29907	4.70169e-06
CNOT2	-2.30011	9.64493e-06
PHC3	-2.30021	2.38635e-06
ATP11B	-2.30364	1.26609e-05
BCAP29	-2.30367	2.4346e-06
RARRES1	-2.30371	1.79068e-05
CRLF3	-2.30669	3.63436e-05
LITAF	-2.30793	4.44056e-06
HSPB6	-2.30914	2.41474e-06
APLF	-2.3141	1.28491e-05
EHD2	-2.31765	5.83197e-06
LINC00641	-2.31773	1.63298e-06
TMX1	-2.31907	1.78321e-05
WAC	-2.32066	1.12938e-06
PLSCR4	-2.32335	8.73583e-06
ATP5I	-2.327	1.32648e-06
ATP10D	-2.32795	3.65589e-05
USP48	-2.32803	1.97064e-05
SNORA70G	-2.32857	1.35958e-06
NRIP1	-2.32866	1.30175e-06
PDIA5	-2.33118	1.65245e-06
SYNE1	-2.33461	3.65589e-05
PHF3	-2.33755	4.7845e-06
ANXA6	-2.33785	1.78126e-06
UBE2G1	-2.33984	5.64689e-06
SPEN	-2.34072	3.07106e-06
TBL1X	-2.34122	6.63745e-06
FGGY	-2.34324	2.01877e-06
SYNE2	-2.34372	3.98542e-05
CLDN10	-2.34668	2.35797e-05
CHIC2	-2.34689	1.46363e-05
NUDT21	-2.35016	1.17815e-06
MIER1	-2.35023	2.42254e-06
FAM135A	-2.35025	3.0616e-06
NAP1L1	-2.35073	1e-06
MDM2	-2.35101	3.7057e-06
YY1	-2.35176	1.96493e-06
NFKBIZ	-2.35351	3.19038e-05
MRGPRF	-2.35463	3.88121e-06
GMPS	-2.35506	5.68661e-06
RBM25	-2.35697	1e-06
KLHDC3	-2.35708	1.53559e-06
CAMK2N1	-2.35754	1.68367e-06
FBN1	-2.36385	2.52313e-06
ITGB8	-2.36424	2.18147e-05
SVIL	-2.36487	2.43797e-06
ZNF276	-2.36765	2.94657e-05
ABCA5	-2.37248	2.0682e-06
EDNRB	-2.37524	1.32819e-05
RAVER2	-2.37524	1.32819e-05
FAM127B	-2.37644	1.04284e-06
CASP4	-2.37931	2.19603e-05
TMEM181	-2.38138	3.14851e-06
ISLR	-2.38195	1.29072e-06
PRPSAP2	-2.38308	3.67967e-06
PTPRD	-2.38395	1.4872e-05
RHOJ	-2.38433	2.72182e-05
RAB14	-2.38563	2.11007e-06
CLIC4	-2.38823	1e-06
PDXDC2P	-2.39103	1e-06
FBXW4P1	-2.3932	2.02126e-05
PDE4D	-2.3932	2.95249e-05
TSPYL6	-2.39583	3.2387e-05
PDK4	-2.39795	2.98043e-06
GCSH	-2.40168	1.57058e-06
ZCCHC14	-2.4026	1.04942e-06
BTBD9	-2.40377	2.10347e-06
GALNT7	-2.40557	4.18642e-06
ZBTB7C	-2.40604	1.23172e-05
FAM20A	-2.40624	7.80834e-06
ZNRD1	-2.40755	2.50577e-05
KAT6A	-2.40994	4.57766e-06
COL16A1	-2.41139	1e-06
PIGP	-2.41221	1.74957e-05
KLHL3	-2.41227	4.01417e-06
BMPR1A	-2.4133	4.9379e-06
HBP1	-2.41505	1.42471e-06
RRN3P2	-2.41508	1.12659e-06
UQCRBP1	-2.4158	7.80263e-06
TAS2R3	-2.4189	1.00407e-05
TJP1	-2.42153	1.27727e-06
MBD5	-2.42175	2.31458e-05
ITGA6	-2.42355	1.92889e-06
NDST1	-2.42513	3.25396e-06
PNRC2	-2.42559	1e-06
RAB2B	-2.42781	1.01721e-05
AACS	-2.42905	8.89695e-06
GYPC	-2.43023	1.86561e-06
MEIS3P1	-2.43106	1e-06
LRRC8C	-2.43367	8.08178e-06
MLL5	-2.43432	1e-06
OSBPL5	-2.43619	1.83849e-06
PXDC1	-2.44097	1.59527e-06
BNC2	-2.44435	5.81882e-06
MYH11	-2.44721	1e-06
GUCY1A3	-2.44842	1.69752e-06
ZNF154	-2.44906	5.49069e-06
IER5L	-2.45082	1e-06
FAM126B	-2.45297	4.26061e-06
NXPH3	-2.45594	1.49209e-05
FAM160B1	-2.45751	2.72343e-05
EEF1A1	-2.45789	1e-06
AKAP12	-2.45842	5.17075e-06
PANK2	-2.46426	1.95712e-05
SOBP	-2.46504	2.49683e-05
USP12	-2.46611	3.92559e-06
TPST1	-2.46636	2.86938e-06
FZD2	-2.46666	1.44541e-06
ISOC1	-2.47035	1e-06
USP42	-2.47039	1.43258e-05
ATAD1	-2.47504	1.96837e-06
RPL23	-2.47566	1e-06
GAS7	-2.47649	1e-06
KIAA0754	-2.47656	7.26161e-06
GOLGB1	-2.47784	1.57353e-06
LENG9	-2.48203	1e-06
SSH1	-2.48215	3.7513e-06
CBX7	-2.4825	1.07687e-05
THAP6	-2.4825	1.07687e-05
ZMIZ1	-2.48293	1e-06
ALDH1A1	-2.49035	3.39755e-06
SLC10A7	-2.49551	1.75195e-06
CPZ	-2.49789	1.44546e-06
CYP1B1	-2.49831	1.03123e-06
ATRX	-2.50153	1e-06
SDHAF1	-2.50185	8.61353e-06
CREBRF	-2.50196	1.51291e-06
SDK1	-2.50319	1e-06
KDR	-2.50603	3.76824e-06
TMPRSS4	-2.51301	5.83995e-06
FKBP5	-2.51361	1.21013e-05
CD248	-2.51372	1e-06
SUN1	-2.51506	1e-06
GLTSCR2	-2.51623	1e-06
DPY30	-2.51821	1e-06
MAP7D3	-2.52052	1.21013e-05
MACF1	-2.5235	1e-06
MRPL43	-2.5262	1e-06
TMEM62	-2.5274	1.11647e-05
BTBD10	-2.53354	6.37239e-06
YIPF6	-2.53791	1.66307e-06
AFAP1L2	-2.53822	1e-06
FUT4	-2.54135	1e-06
HELZ	-2.54323	1e-06
DOPEY1	-2.54365	7.80834e-06
GPR137B	-2.54632	1e-06
DCP2	-2.54638	1.06342e-06
LOC440173	-2.54901	1.81351e-06
EPN2	-2.54968	1e-06
PJA2	-2.54997	1e-06
PDE5A	-2.55192	3.08175e-06
BLID	-2.55243	1.18731e-05
PPAP2B	-2.55358	1e-06
TCEAL4	-2.55846	1e-06
USP8	-2.55864	1.35709e-06
SEPT7P2	-2.56844	1.08885e-06
CDC42BPA	-2.5699	1.08133e-06
LPAR6	-2.57061	1.69993e-06
MOB3B	-2.57071	1.21013e-05
GNG12	-2.5734	1e-06
GOLGA8B	-2.57368	1.53954e-06
TGFBR3	-2.5797	1e-06
PRDM1	-2.58056	1e-06
RABGAP1L	-2.58098	1e-06
FZD5	-2.58137	1.39786e-06
C18orf32	-2.58194	2.47995e-06
ZFP161	-2.5847	2.9739e-06
ANAPC4	-2.58605	1.01595e-05
USP31	-2.5862	1e-06
PLCB2	-2.59469	4.5378e-06
RLF	-2.5949	3.53644e-06
HCG26	-2.59542	2.60277e-06
ITFG1	-2.59985	1e-06
EXOSC9	-2.60131	1.29505e-05
DIS3L	-2.60475	1e-06
MAST2	-2.60562	2.17345e-06
PCDHB5	-2.60583	2.66217e-06
TMX4	-2.60988	1e-06
FKBP3	-2.61061	1e-06
TPM1	-2.61214	1e-06
TNFAIP8L3	-2.61281	3.04942e-06
C1S	-2.61508	1e-06
AGXT2L2	-2.61624	7.86445e-06
MYOF	-2.61658	1e-06
RASA4	-2.622	1e-06
GUSBP3	-2.62284	1e-06
PGAP3	-2.62357	1e-06
GPR124	-2.62516	1e-06
SERPINF1	-2.62775	1e-06
RAB11FIP2	-2.62932	1e-06
CAP2	-2.6327	1.57144e-06
MAX	-2.63598	1e-06
PODN	-2.63861	1e-06
NDUFV3	-2.63892	1e-06
BOLA3	-2.63963	4.01624e-06
SCARNA9	-2.64151	1e-06
AR	-2.6422	1e-06
ZFP106	-2.64325	1e-06
ZCCHC8	-2.64646	1e-06
ZNF571	-2.64735	1e-06
TRAM2	-2.64742	1e-06
BMI1	-2.64771	1e-06
MUC20	-2.65163	2.37512e-06
ABI3BP	-2.65284	1e-06
ALG13	-2.65398	1e-06
EPAS1	-2.65534	1e-06
DMTF1	-2.65951	1.98938e-06
TMEM126B	-2.65951	1.98938e-06
SMOC2	-2.66268	2.06755e-06
MIR100HG	-2.66561	1.67534e-06
CCDC69	-2.67114	3.50042e-06
MARCH6	-2.67373	1e-06
TAS2R13	-2.67735	1.00137e-06
TOM1L2	-2.67867	1e-06
IFNGR1	-2.68237	1e-06
GNG11	-2.68578	2.01577e-06
SULF2	-2.68716	1e-06
STARD5	-2.69149	2.96615e-06
THRAP3	-2.69196	1e-06
PPP1R12A	-2.69334	1e-06
PI4KA	-2.69789	1e-06
HMGCS1	-2.70313	1e-06
CD55	-2.70333	1.62785e-06
COL1A2	-2.71071	1e-06
ZCCHC7	-2.71315	1e-06
YBEY	-2.71608	4.41659e-06
GNAI3	-2.72346	1e-06
TIMP3	-2.72895	1e-06
ANKRD26	-2.73072	3.71075e-06
ALG12	-2.73163	2.07367e-06
RPS23	-2.73713	1e-06
NR3C1	-2.74199	1e-06
C1orf194	-2.74478	2.37512e-06
SAT2	-2.74525	1e-06
HERC2P9	-2.74568	3.01346e-06
NOSIP	-2.74597	1e-06
DAPK1	-2.75111	1e-06
FBXO3	-2.75214	1e-06
ZNF542	-2.75214	1e-06
RPS15AP10	-2.75328	2.74738e-06
PI16	-2.75681	1e-06
TMEM59	-2.75805	1e-06
JMJD1C	-2.75838	2.17563e-06
RHOBTB3	-2.76004	1e-06
CCDC90A	-2.76054	1e-06
ANKRD10	-2.7641	1e-06
HTRA1	-2.7715	1e-06
FTO	-2.77359	1e-06
CCNC	-2.77462	1e-06
DYNC2H1	-2.77699	1e-06
CASK	-2.77811	1e-06
BCL10	-2.78071	1.33228e-06
TRAPPC6B	-2.78285	1.24045e-06
ADAMTS5	-2.78401	1e-06
SH3BGRL	-2.78873	1e-06
SMG1P1	-2.79499	1e-06
TBC1D17	-2.79528	1e-06
ZDHHC20	-2.7973	1e-06
PRICKLE2	-2.79843	1.45687e-06
INPP5A	-2.79938	1e-06
ABTB2	-2.8017	1e-06
MDM4	-2.80389	1e-06
OCIAD1	-2.80656	1e-06
SYDE1	-2.80814	1e-06
INPP1	-2.81154	1.24202e-06
PANK4	-2.8123	1e-06
SNORA47	-2.81588	1e-06
TUBE1	-2.81859	1e-06
KIAA1109	-2.82146	1e-06
ACTG2	-2.82724	1e-06
GBP2	-2.82816	1e-06
SLC5A3	-2.82931	1e-06
CRTAP	-2.83027	1e-06
TAB2	-2.83231	1e-06
DACT3	-2.83338	1e-06
MTERFD2	-2.83353	1e-06
TBC1D1	-2.83507	1e-06
FAM49A	-2.83854	1e-06
MEGF9	-2.83965	1e-06
THSD7A	-2.84025	1.78054e-06
SSBP3	-2.84167	1e-06
FAM198B	-2.84683	1e-06
CWF19L2	-2.84773	1e-06
PTCH1	-2.84836	1e-06
KRBOX1	-2.85534	1.62748e-06
EDNRA	-2.85626	1e-06
RPL13	-2.85922	1e-06
PER3	-2.86277	1e-06
SPEG	-2.86278	1e-06
GTF2H1	-2.86278	1e-06
IL11RA	-2.86281	1.05198e-06
LYPLAL1	-2.86282	1.04411e-06
CCDC66	-2.86842	1e-06
BBX	-2.86868	1e-06
EXOC6	-2.86909	1e-06
EIF4E3	-2.86957	1e-06
COPS2	-2.87384	1e-06
ABLIM1	-2.87901	1e-06
PARM1	-2.88067	1e-06
NYNRIN	-2.88157	1e-06
WIPF1	-2.88946	1e-06
HSPA1A	-2.89047	1e-06
FRMD6	-2.89878	1e-06
RANBP2	-2.9029	1e-06
PIAS2	-2.90385	1e-06
LEMD3	-2.90696	1e-06
LAMP2	-2.91139	1e-06
EXOSC10	-2.91172	1e-06
GPR146	-2.91762	1e-06
SUZ12	-2.91827	1e-06
AKT3	-2.91853	1e-06
PTPN13	-2.92141	1e-06
KANK2	-2.92255	1e-06
APOD	-2.93089	1e-06
EGR1	-2.93367	1e-06
PCDHGB6	-2.9341	1e-06
CCZ1B	-2.93882	1e-06
ZNF638	-2.94166	1e-06
LDLR	-2.94765	1e-06
MZB1	-2.94979	1e-06
IGIP	-2.95047	1e-06
RPS3A	-2.95284	1e-06
PKDCC	-2.95379	1e-06
DNAJC1	-2.96136	1e-06
FAM172A	-2.96482	1e-06
PDE8A	-2.969	1e-06
RERG	-2.96968	1.36118e-06
TSPAN1	-2.97366	1e-06
ITGB5	-2.97531	1e-06
TSHZ3	-2.97778	1e-06
LOC100190986	-2.97859	1e-06
OCLM	-2.98158	1e-06
FBLN2	-2.98352	1e-06
SLC9A3R2	-2.98467	1e-06
DYNLT3	-2.98583	1e-06
TNXB	-2.98631	1e-06
SLC39A8	-2.98721	1e-06
RASL11A	-2.98792	1e-06
CMPK1	-2.99961	1e-06
RPS13	-3.01057	1e-06
AGAP6	-3.01393	1e-06
ID2	-3.01444	1e-06
DNAJB14	-3.01961	1e-06
C16orf5	-3.02216	1e-06
DIAPH1	-3.02692	1e-06
GULP1	-3.02746	1e-06
COL12A1	-3.03594	1e-06
COL4A3BP	-3.03726	1e-06
AHNAK2	-3.03848	1e-06
SNHG5	-3.04113	1e-06
ATHL1	-3.04727	1e-06
KLHL23	-3.05653	1e-06
UCA1	-3.0569	1e-06
MIR548I1	-3.0583	1e-06
TLE4	-3.05864	1e-06
AIDA	-3.05995	1e-06
LINC00478	-3.06172	1e-06
MALL	-3.06225	1e-06
RASA1	-3.06395	1e-06
SNX13	-3.06627	1e-06
NR2F1	-3.0672	1e-06
TCEAL3	-3.06825	1e-06
ADNP	-3.07202	1e-06
OSR1	-3.0765	1e-06
TFPI	-3.08611	1e-06
LRRC17	-3.0873	1e-06
UBL3	-3.08824	1e-06
WDR19	-3.09038	1e-06
FAM45A	-3.09538	1e-06
C5orf28	-3.1011	1e-06
DDX17	-3.10391	1e-06
ITGA9	-3.10908	1e-06
AP1S2	-3.11435	1e-06
SUZ12P1	-3.11952	1e-06
ZNF639	-3.12058	1e-06
UBE2D1	-3.12425	1e-06
BTAF1	-3.12728	1e-06
ITGA4	-3.1294	1e-06
DPYSL3	-3.1348	1e-06
AP3S1	-3.13703	1e-06
TMEM120B	-3.13703	1e-06
C14orf28	-3.1445	1e-06
DTWD1	-3.14486	1e-06
CIRBP	-3.14792	1e-06
BLOC1S5	-3.14893	1e-06
IL17RB	-3.15067	1e-06
MMP7	-3.15236	1e-06
COL14A1	-3.15289	1e-06
IGFBP3	-3.15468	1e-06
XYLT1	-3.15702	1e-06
NR4A2	-3.15881	1e-06
MINPP1	-3.16733	1e-06
RASL12	-3.16908	1e-06
ZBED5	-3.17032	1e-06
ARHGAP20	-3.1753	1e-06
KRT6A	-3.18303	1e-06
KIAA1755	-3.18632	1e-06
CASP8AP2	-3.1925	1e-06
PHTF2	-3.20194	1e-06
SPATA7	-3.21073	1e-06
S100A4	-3.21369	1e-06
ARL2BP	-3.22209	1e-06
MPHOSPH8	-3.23011	1e-06
BDP1	-3.23283	1e-06
AMZ2	-3.23721	1e-06
GCSHP3	-3.23804	1e-06
ZMPSTE24	-3.24165	1e-06
CKB	-3.24242	1e-06
SSPN	-3.24735	1e-06
DAB2	-3.24799	1e-06
SCYL2	-3.25219	1e-06
TAS2R43	-3.25247	1e-06
CAMSAP2	-3.25267	1e-06
TSPAN8	-3.25752	1e-06
C22orf32	-3.25867	1e-06
LRIG3	-3.26356	1e-06
TAF12	-3.26509	1e-06
ANXA2P1	-3.26606	1e-06
NRARP	-3.26645	1e-06
CFL2	-3.2718	1e-06
FAM222B	-3.27486	1e-06
NUDT10	-3.27525	1e-06
TSPAN13	-3.28535	1e-06
NDRG3	-3.28991	1e-06
F10	-3.29082	1e-06
TET2	-3.29082	1e-06
FAM114A1	-3.29319	1e-06
RGS2	-3.2958	1e-06
SMA5	-3.30243	1e-06
IER3	-3.30335	1e-06
PPP1R15A	-3.32133	1e-06
RGS10	-3.32356	1e-06
RNF130	-3.32657	1e-06
DNAJB7	-3.32844	1e-06
C3orf70	-3.3429	1e-06
BTBD3	-3.34564	1e-06
PCDH18	-3.3467	1e-06
GSTA4	-3.36429	1e-06
UBB	-3.3773	1e-06
SNAI2	-3.3894	1e-06
UBR4	-3.39177	1e-06
INTS10	-3.40217	1e-06
SEC23A	-3.4154	1e-06
ADRA2C	-3.4185	1e-06
SOAT1	-3.41911	1e-06
TCEAL2	-3.42669	1e-06
RPL21	-3.42819	1e-06
PTPRG	-3.43267	1e-06
EMP3	-3.43897	1e-06
THG1L	-3.46381	1e-06
ETS2	-3.47369	1e-06
BICC1	-3.47481	1e-06
ZFAND2A	-3.47942	1e-06
HNRPDL	-3.47949	1e-06
GUSBP11	-3.48674	1e-06
NUDT3	-3.48787	1e-06
PAR-SN	-3.48958	1e-06
TRIM22	-3.49226	1e-06
LRRC58	-3.49616	1e-06
LAMA4	-3.50358	1e-06
SLIT2	-3.50519	1e-06
CD34	-3.51177	1e-06
BIVM	-3.51736	1e-06
MIR548I2	-3.52733	1e-06
ZFC3H1	-3.5301	1e-06
DST	-3.53248	1e-06
SNORA12	-3.53567	1e-06
STX18	-3.54703	1e-06
PSD3	-3.55533	1e-06
MGEA5	-3.55998	1e-06
ITPR2	-3.57332	1e-06
TSHZ2	-3.57619	1e-06
ZMYM2	-3.58155	1e-06
CLINT1	-3.5828	1e-06
C16orf45	-3.58392	1e-06
MALAT1	-3.59517	1e-06
ADAMTSL5	-3.601	1e-06
ENTPD7	-3.6011	1e-06
IL6ST	-3.60998	1e-06
SEPP1	-3.62832	1e-06
KIF12	-3.62836	1e-06
TAGLN	-3.63362	1e-06
MON2	-3.63637	1e-06
GAS6	-3.64468	1e-06
CALCRL	-3.64851	1e-06
PXK	-3.65749	1e-06
SPATA6	-3.65753	1e-06
DUSP1	-3.67504	1e-06
B3GALT6	-3.67506	1e-06
LIX1L	-3.67804	1e-06
TMOD2	-3.67885	1e-06
TRIM5	-3.68657	1e-06
GUCY1A2	-3.68824	1e-06
SCFD1	-3.68901	1e-06
GLI2	-3.70171	1e-06
KIAA1586	-3.70249	1e-06
SLC7A5P2	-3.70434	1e-06
PELI1	-3.70858	1e-06
CD200	-3.71182	1e-06
CRTC1	-3.71229	1e-06
PAM	-3.71579	1e-06
SLC2A13	-3.7236	1e-06
TACC1	-3.72361	1e-06
PROS1	-3.72756	1e-06
HOXB9	-3.73114	1e-06
LCN2	-3.73745	1e-06
LYST	-3.74349	1e-06
C12orf75	-3.75197	1e-06
ZDHHC4	-3.75247	1e-06
MRVI1	-3.75365	1e-06
AHR	-3.75586	1e-06
ST6GALNAC1	-3.76276	1e-06
EPS8	-3.7667	1e-06
CPED1	-3.76961	1e-06
GLT8D2	-3.77495	1e-06
ERBB4	-3.79496	1e-06
SRFBP1	-3.79753	1e-06
PPP1CC	-3.80482	1e-06
CTSK	-3.80643	1e-06
TBC1D12	-3.81007	1e-06
TFAM	-3.81354	1e-06
SETD7	-3.81678	1e-06
TMCO3	-3.81723	1e-06
F3	-3.81804	1e-06
FJX1	-3.82271	1e-06
IGJ	-3.83458	1e-06
PHKB	-3.83471	1e-06
FZD1	-3.84	1e-06
SFSWAP	-3.84691	1e-06
CLEC2B	-3.8493	1e-06
SBF2	-3.8504	1e-06
MAF	-3.85214	1e-06
CTSO	-3.8544	1e-06
NUP54	-3.85747	1e-06
EPHB6	-3.86746	1e-06
CLMP	-3.89175	1e-06
SPARCL1	-3.90248	1e-06
LOC148696	-3.90837	1e-06
PAX8	-3.9089	1e-06
UBA7	-3.91685	1e-06
TMEM47	-3.91901	1e-06
EMX2OS	-3.93084	1e-06
GPNMB	-3.93347	1e-06
LINC00341	-3.9343	1e-06
GLYATL2	-3.93745	1e-06
PIAS1	-3.93889	1e-06
NTN4	-3.94117	1e-06
FREM1	-3.95167	1e-06
GAS5-AS1	-3.95558	1e-06
IGFBP5	-3.95864	1e-06
MLPH	-3.9623	1e-06
NBEAL1	-3.96596	1e-06
ZCCHC24	-3.97019	1e-06
PAN3	-3.9765	1e-06
SSH2	-3.97677	1e-06
RNPC3	-3.98482	1e-06
FAM118A	-3.9901	1e-06
MXRA5	-4.00207	1e-06
EGFR	-4.00318	1e-06
FAM178A	-4.00329	1e-06
RAB31	-4.00639	1e-06
PCDHGB2	-4.02206	1e-06
CHST7	-4.02519	1e-06
OPHN1	-4.02519	1e-06
COL6A3	-4.02642	1e-06
RNF168	-4.04782	1e-06
DIO2	-4.05739	1e-06
MAPK10	-4.05817	1e-06
ZEB1	-4.06275	1e-06
JAZF1	-4.0676	1e-06
LMO3	-4.08339	1e-06
OR52H1	-4.09148	1e-06
PDPN	-4.10319	1e-06
CWF19L1	-4.10482	1e-06
CYB561D1	-4.1104	1e-06
C6orf48	-4.13904	1e-06
ITIH5	-4.14342	1e-06
AGR3	-4.14967	1e-06
TPSB2	-4.15119	1e-06
DENND2A	-4.15227	1e-06
LINC00597	-4.15243	1e-06
PPAP2A	-4.15575	1e-06
VSTM4	-4.16218	1e-06
EPM2AIP1	-4.17791	1e-06
BMPR1B	-4.18715	1e-06
WBP5	-4.20282	1e-06
COL3A1	-4.20922	1e-06
FBXL7	-4.21178	1e-06
TAF7	-4.21623	1e-06
CHST3	-4.22281	1e-06
ARRDC4	-4.22604	1e-06
HOXA13	-4.23762	1e-06
DES	-4.24077	1e-06
TESPA1	-4.24126	1e-06
CMTM6	-4.24427	1e-06
HOXB6	-4.24671	1e-06
GAB1	-4.25018	1e-06
LCA5	-4.25126	1e-06
SCNN1B	-4.25293	1e-06
PTPRB	-4.25635	1e-06
LOC90834	-4.27129	1e-06
SEMA3C	-4.27796	1e-06
ZNF280D	-4.28138	1e-06
PROM1	-4.28186	1e-06
CACNA2D1	-4.28503	1e-06
C14orf101	-4.29671	1e-06
UFSP2	-4.32222	1e-06
TRERF1	-4.32227	1e-06
OSR2	-4.34264	1e-06
HSPB7	-4.34678	1e-06
PLA2R1	-4.35084	1e-06
SGIP1	-4.37831	1e-06
SFRP1	-4.38	1e-06
FOXD2-AS1	-4.39416	1e-06
ELL2	-4.40873	1e-06
ANKRD35	-4.41274	1e-06
MUC6	-4.43004	1e-06
NOVA1	-4.43281	1e-06
ZNF486	-4.43944	1e-06
ENPP1	-4.44074	1e-06
SETBP1	-4.44675	1e-06
H19	-4.4544	1e-06
WNT2	-4.4853	1e-06
CEBPD	-4.50811	1e-06
ASPN	-4.51986	1e-06
TGM2	-4.54858	1e-06
PDE2A	-4.54869	1e-06
TRANK1	-4.55279	1e-06
ARRDC3	-4.56189	1e-06
COLEC12	-4.57474	1e-06
HLF	-4.58781	1e-06
LINC00284	-4.59524	1e-06
MYOCD	-4.61461	1e-06
SLC24A3	-4.61951	1e-06
C8orf4	-4.63404	1e-06
CXCL2	-4.63667	1e-06
MUSTN1	-4.65735	1e-06
TNC	-4.66703	1e-06
SLAIN2	-4.66748	1e-06
RALGAPA1	-4.66789	1e-06
CDC42	-4.67892	1e-06
KRT14	-4.70022	1e-06
SAA1	-4.70461	1e-06
SHOC2	-4.71368	1e-06
LOC100303749	-4.7193	1e-06
COX7A1	-4.73369	1e-06
ATP1B2	-4.74712	1e-06
CHST6	-4.7532	1e-06
GPR133	-4.75336	1e-06
PELI2	-4.75476	1e-06
RUNX3	-4.76021	1e-06
ASH1L-AS1	-4.77815	1e-06
FGF2	-4.78367	1e-06
SLC25A6	-4.79451	1e-06
OLFML1	-4.80054	1e-06
LAMC3	-4.80689	1e-06
ZEB2	-4.82257	1e-06
SYNPO2	-4.8538	1e-06
LCORL	-4.85479	1e-06
DPP4	-4.87222	1e-06
SFMBT2	-4.87222	1e-06
FRA10AC1	-4.89014	1e-06
MGC12916	-4.89623	1e-06
DGCR11	-4.90123	1e-06
PPM1K	-4.91994	1e-06
CNRIP1	-4.94437	1e-06
PHF21B	-4.94647	1e-06
NBEA	-4.96556	1e-06
CP	-4.9695	1e-06
SLC2A4	-4.97304	1e-06
ERAP2	-4.97556	1e-06
PIK3R1	-4.98005	1e-06
SMPDL3A	-4.98301	1e-06
EFNB2	-5.00109	1e-06
FCGBP	-5.0072	1e-06
PDGFRA	-5.01185	1e-06
S100A9	-5.01952	1e-06
PRRG3	-5.02644	1e-06
TBX3	-5.02729	1e-06
GNAQ	-5.03034	1e-06
RBPMS	-5.0524	1e-06
GATA2	-5.07331	1e-06
ZNF280C	-5.08095	1e-06
SPON1	-5.09183	1e-06
CADPS2	-5.0995	1e-06
PI15	-5.10301	1e-06
TFF3	-5.11457	1e-06
HAND2	-5.124	1e-06
DCHS1	-5.13105	1e-06
SLC4A7	-5.13982	1e-06
LPAR1	-5.15165	1e-06
CCDC7	-5.15667	1e-06
BHLHE41	-5.17634	1e-06
RAB23	-5.18718	1e-06
TMEM101	-5.18842	1e-06
DENR	-5.19744	1e-06
IL15RA	-5.22666	1e-06
SFRP4	-5.22877	1e-06
SOX15	-5.25545	1e-06
PRKG1	-5.25654	1e-06
GCNT3	-5.26934	1e-06
GAS1	-5.28744	1e-06
PTEN	-5.29911	1e-06
DZIP1	-5.30985	1e-06
SCGB2A1	-5.31823	1e-06
SENP6	-5.33255	1e-06
MUC4	-5.34263	1e-06
ITM2A	-5.3432	1e-06
FLJ42393	-5.36138	1e-06
RBMS3	-5.40197	1e-06
NT5E	-5.41507	1e-06
STEAP4	-5.42474	1e-06
RPS6KB1	-5.44864	1e-06
SCGB3A1	-5.45494	1e-06
CHRDL2	-5.46548	1e-06
FAM175A	-5.47243	1e-06
ZNF569	-5.47363	1e-06
SERPINA3	-5.4877	1e-06
SLPI	-5.54333	1e-06
CSDC2	-5.72042	1e-06
LRRK2	-5.75156	1e-06
ICA1	-5.76698	1e-06
PSMG1	-5.76698	1e-06
DPY19L2	-5.77298	1e-06
XIST	-5.77503	1e-06
PAMR1	-5.7986	1e-06
ST6GAL2	-5.81331	1e-06
SLC22A3	-5.82409	1e-06
OGN	-5.83074	1e-06
S100A8	-5.91211	1e-06
TMEM133	-5.92269	1e-06
DEFB1	-5.92461	1e-06
ZBTB16	-5.93336	1e-06
KIAA1644	-5.93737	1e-06
COL21A1	-5.93766	1e-06
CLIC2	-5.96043	1e-06
FAM43A	-5.99025	1e-06
SLC15A2	-5.99913	1e-06
HECTD2	-6.0131	1e-06
PDE8B	-6.0131	1e-06
ABCG2	-6.0419	1e-06
CDR1	-6.05097	1e-06
FAM3D	-6.11902	1e-06
EMCN	-6.11969	1e-06
LUM	-6.12384	1e-06
NAP1L5	-6.16629	1e-06
CUL5	-6.21207	1e-06
CTSG	-6.2185	1e-06
NR3C2	-6.22607	1e-06
MS4A2	-6.24547	1e-06
SPDEF	-6.33987	1e-06
PTGDS	-6.40393	1e-06
CXCL3	-6.45591	1e-06
AVPR1A	-6.47552	1e-06
SSBP2	-6.56496	1e-06
MAMDC2	-6.60846	1e-06
HPSE2	-6.6297	1e-06
CXCL12	-6.67529	1e-06
ADRA2A	-6.67943	1e-06
NCAM1	-6.70376	1e-06
ECEL1P2	-6.72356	1e-06
DIO3	-6.8282	1e-06
ADAM33	-6.9838	1e-06
DCN	-6.99188	1e-06
S100B	-7.12754	1e-06
DMBT1	-7.15118	1e-06
NBLA00301	-7.29816	1e-06
FGF7	-7.30834	1e-06
DPT	-7.47475	1e-06
SPRR1B	-7.5829	1e-06
AGR2	-7.59817	1e-06
FOXF1	-7.60769	1e-06
CPA3	-7.67961	1e-06
CXCL5	-7.72564	1e-06
ALDH1A2	-7.78481	1e-06
MASP1	-7.80167	1e-06
RASD1	-8.14299	1e-06
PRSS12	-8.32792	1e-06
PRLR	-8.51865	1e-06
LTF	-8.71777	1e-06
MAL	-8.78453	1e-06
PCP4	-8.84486	1e-06
SPRR1A	-8.85353	1e-06
BASP1P1	-9.17851	1e-06
FOXL2	-9.2784	1e-06
CHAD	-9.37783	1e-06
BPIFB1	-10	1e-06
C4BPA	-10	1e-06
CCL28	-10	1e-06
CEACAM5	-10	1e-06
CNFN	-10	1e-06
FUT6	-10	1e-06
HTR2B	-10	1e-06
IL19	-10	1e-06
KRT13	-10	1e-06
KRT4	-10	1e-06
LRFN5	-10	1e-06
MAS1L	-10	1e-06
MPV17L	-10	1e-06
MUC5B	-10	1e-06
NEFM	-10	1e-06
PAEP	-10	1e-06
PAPPA2	-10	1e-06
PIGR	-10	1e-06
PLAC8	-10	1e-06
PTGER2	-10	1e-06
SERTM1	-10	1e-06
SLC5A8	-10	1e-06
SPRR3	-10	1e-06
TCN1	-10	1e-06
TFF2	-10	1e-06
TRHDE-AS1	-10	1e-06
ZCCHC16	-10	1e-06
